# Supplementary material for: Temporal evolution of carbon footprint and emission reduction pathways of major crops in Inner mongolia under China’s dual-carbon goals
Source: PLoS One. 2026 Jul 16;21(7):e0353558. doi: 10.1371/journal.pone.0353558 (PMC13374969; doi:10.1371/journal.pone.0353558)
Supplement: S1 Data — The file includes agricultural input data, crop area and yield data, carbon footprint by source, carbon footprint indicators, and emission intensity data from 2006 to 2023. (XLSX) [file pone.0353558.s001.xlsx]

## Sheet: Agricultural inputs
Year	Fertilizer application（104t）	Effective irrigated area（103ha）	Plastic film use（104t）	Pesticide use（104t）	Diesel consumption（104t）
2006	126.7	2758.1	4.08	1.61	46.69
2007	140.29	2816.6	4.13	1.75	51.26
2008	154.1	2871.3	4.9	1.91	55.08
2009	171.43	2949.8	5.11	2.23	61.9
2010	177.24	3027.5	6.06	2.43	65.3
2011	176.94	3072.4	6.07	2.45	60.51
2012	189.04	3125.2	6.92	2.99	64.96
2013	202.42	2957.8	8.08	3.13	66.78
2014	222.67	3011.9	8.94	3.09	74.41
2015	229.35	3086.9	9.5	3.3	80.39
2016	234.64	3131.5	9.56	3.23	81
2017	235.04	3174.8	9.43	3.56	73.59
2018	222.67	3196.5	9.4	2.96	79.2
2019	218.44	3199.2	9.42	2.73	77.36
2020	207.69	3195.8	9.53	2.34	78.1
2021	241.9	3184	10.03	2.67	80.75
2022	227.36	4809	11.54	2.53	72.42
2023	220.8	4809	12.74	2.47	70.96

## Sheet: Crop area
Year	Food crops area（103ha）	Oil-bearing crop area（103ha）	Sugar beet area（103ha）	Tobacco leaves area（103ha）	Fiber crops area（103ha）	Vegetables area（103ha）	Edible melons area（103ha）	Other crop area（103ha）
2006	4059	592	30	4	7	172	53	775
2007	4048	572	41	5	4	196	39	623
2008	4291	712	47	5	3	213	44	406
2009	4806	606	31	4	1	216	44	329
2010	5010	734	33	4	0	249	57	413
2011	5166	770	36	4	0	257	55	413
2012	5368	797	39	4	0	267	55	358
2013	5600	848	41	3	0	241	53	355
2014	5763	925	34	3	0	253	50	379
2015	5909	995	43	3	0	247	42	455
2016	5985	1112	67	3	0	229	61	592
2017	5933	1113	83	2	1	219	67	630
2018	5935	891	122	1	1	190	58	629
2019	5965	931	127	1	1	201	60	613
2020	5946	909	126	1	1	198	50	628
2021	5965	816	76	1	0	182	36	632
2022	6147	743	87	1	1	192	31	636
2023	6266	834	66	1	2	219	37	563

## Sheet: Crop yield and output value
Year	Food crops（104t）	Oil-bearing crop（104t）	Sugar beet（104t）	Tobacco leaves（104t）	Fiber crops（104t）	Vegetables（104t）	Edible melons（104t）	Total output value of agriculture（108yuan）
2006	1692.8	101.1	105.5	2.6	1.7	1171.4	190.8	542.2
2007	1667.1	96.3	171.5	1.5	1.4	1045.4	154.9	623.1
2008	1990	135.1	192.8	1.4	2.8	1050.9	176.8	722.8
2009	2050.6	122.7	103.7	1.2	1	1083.4	152.7	741.4
2010	2246.4	138.1	145.1	1.5	0.1	1326.1	220.8	916.1
2011	2451.6	149	141.4	1.5	0	1388.6	207.8	1080.9
2012	2606.5	142.2	149.4	1.4	0	1354.8	198.6	1202.8
2013	2957.6	161.8	161.3	1.3	0	1300.1	165.7	1368.9
2014	3008.1	180.7	143.9	1.1	0	1318.9	185.3	1457.9
2015	3162.3	206.3	200.5	1.2	0	1284.9	158.3	1474.5
2016	3123.8	228.8	268.4	0.9	0.2	1251.8	242.2	1477.6
2017	3095.4	240.7	344.3	0.6	0.7	1111.3	267.5	1434.7
2018	3379.7	201.5	515.9	0.6	0.2	1006.5	225.2	1512.5
2019	3431.9	228.7	629.6	0.4	0.3	1090.8	230.2	1606.3
2020	3419.1	217.3	620.7	0.5	0.3	1075.1	191.9	1699
2021	3577.9	213.9	362	0.3	0.1	993.7	136.6	1879.6
2022	3686.5	170	385.1	0.4	0.3	1012.9	119	2208.5
2023	3780	206.2	304.8	0.4	0.5	1097.1	152.4	2288

## Sheet: Carbon footprint by source
Year	Chemical fertilizer emissions（104t）	Pesticide emissions（104t）	Plastic film emissions（104t）	Irrigation emissions（104t）	Diesel emissions（104t）	Soil tillage emissions（104t）	Total CF（104t）
2006	112.763	7.9373	21.1344	73.4978	27.5471	206.003	448.883
2007	124.858	8.6275	21.3934	75.0568	30.2434	204.284	464.463
2008	137.149	9.4163	25.382	76.5144	32.4972	211.036	491.995
2009	152.573	10.9939	26.4698	78.6063	36.521	215.569	520.733
2010	157.744	11.9799	31.3908	80.6768	38.527	230.136	550.454
2011	157.477	12.0785	31.4426	81.8733	35.7009	235.7	554.272
2012	168.246	14.7407	35.8456	83.2803	38.3264	239.795	580.234
2013	180.154	15.4309	41.8544	78.8195	39.4002	244.547	600.206
2014	198.176	15.2337	46.3092	80.2611	43.9019	252.55	636.432
2015	204.121	16.269	49.21	82.2597	47.4301	263.334	662.625
2016	208.83	15.9239	49.5208	83.4482	47.79	279.996	685.508
2017	209.186	17.5508	48.8474	84.6021	43.4181	281.778	685.382
2018	198.176	14.5928	48.692	85.1803	46.728	275.838	669.208
2019	194.412	13.4589	48.7956	85.2523	45.6424	277.745	665.306
2020	184.844	11.5362	49.3654	85.1617	46.079	277.683	654.669
2021	215.291	13.1631	51.9554	84.8472	47.6425	273.306	686.205
2022	202.35	12.4729	59.7772	128.15	42.7278	273.556	719.035
2023	196.512	12.1771	65.9932	128.15	41.8664	275.369	720.068

## Sheet: Carbon footprint indicators
Year	CF	CFY	CFA	CFE
2006	448.883	0.137445	0.681158	0.947227
2007	464.463	0.148008	0.710732	0.745423
2008	491.995	0.138598	0.728774	0.680661
2009	520.733	0.148133	0.755123	0.702317
2010	550.454	0.134978	0.747697	0.600869
2011	554.272	0.127715	0.735109	0.512787
2012	580.234	0.130305	0.7564	0.48241
2013	600.206	0.126418	0.767232	0.438464
2014	636.432	0.131549	0.787761	0.436529
2015	662.625	0.132168	0.786591	0.449377
2016	685.508	0.13399	0.765333	0.463947
2017	685.382	0.135438	0.760352	0.477709
2018	669.208	0.125564	0.758395	0.442452
2019	665.306	0.118553	0.748797	0.414175
2020	654.669	0.118494	0.736991	0.385325
2021	686.205	0.129852	0.784863	0.365089
2022	719.035	0.133794	0.82166	0.32558
2023	720.068	0.129943	0.817423	0.314712

## Sheet: Emission intensity
Year	Chemical fertilizer intensity (t CO₂-eq·ha⁻¹)	Pesticide intensity (t CO₂-eq·ha⁻¹)	Plastic film intensity (t CO₂-eq·ha⁻¹)	Irrigation intensity (t CO₂-eq·ha⁻¹)	Diesel intensity (t CO₂-eq·ha⁻¹)	Soil tillage intensity (t CO₂-eq·ha⁻¹)	Total intensity (t CO₂-eq·ha⁻¹)
2006	0.1711	0.012	0.0321	0.1115	0.0418	0.3126	0.6812
2007	0.1911	0.0132	0.0327	0.1149	0.0463	0.3126	0.7107
2008	0.2032	0.0139	0.0376	0.1133	0.0481	0.3126	0.7288
2009	0.2212	0.0159	0.0384	0.114	0.053	0.3126	0.7551
2010	0.2143	0.0163	0.0426	0.1096	0.0523	0.3126	0.7477
2011	0.2089	0.016	0.0417	0.1086	0.0473	0.3126	0.7351
2012	0.2193	0.0192	0.0467	0.1086	0.05	0.3126	0.7564
2013	0.2303	0.0197	0.0535	0.1008	0.0504	0.3126	0.7672
2014	0.2453	0.0189	0.0573	0.0993	0.0543	0.3126	0.7878
2015	0.2423	0.0193	0.0584	0.0976	0.0563	0.3126	0.7866
2016	0.2331	0.0178	0.0553	0.0932	0.0534	0.3126	0.7653
2017	0.2321	0.0195	0.0542	0.0939	0.0482	0.3126	0.7604
2018	0.2246	0.0165	0.0552	0.0965	0.053	0.3126	0.7584
2019	0.2188	0.0151	0.0549	0.096	0.0514	0.3126	0.7488
2020	0.2081	0.013	0.0556	0.0959	0.0519	0.3126	0.737
2021	0.2462	0.0151	0.0594	0.097	0.0545	0.3126	0.7849
2022	0.2312	0.0143	0.0683	0.1464	0.0488	0.3126	0.8217
2023	0.2231	0.0138	0.0749	0.1455	0.0475	0.3126	0.8174
